# Supplementary material for: Characteristics of ED crowding in the Lazio Region (Italy) and short-term health outcomes
Source: Intern Emerg Med. 2018 May 25;14(1):109–17. doi: 10.1007/s11739-018-1881-3 (PMC6329731; doi:10.1007/s11739-018-1881-3)
Supplement: Supplementary file 2 — Supplementary material 2 (XLS 41 kb) [file 11739_2018_1881_MOESM2_ESM.xls]

## Sheet: Suppl.Tab 2
Title: The impact of ED crowding on short-term mortality and hospitalization within 7 days of discharge in Lazio region (Italy). Journal name: Internal and Emergency Medicine. Authors: Francesca Mataloni, Luigi Pinnarelli, Carlo Alberto Perucci, Marina Davoli and Danilo Fusco. Corresponding Author: Francesca Mataloni Department of Epidemiology, Lazio Regional Health Service e-mail: f.mataloni@dep…
Online Resource 2. Characteristics of the study cohort by length of stay (LOS)
Total		Total		LOS <1 hour		LOS 1-2 hours		LOS 2-5 hours		LOS >5 hours
		n	%	n	%	n	%	n	%	n	%
		2344572	100	571645	100	577227	100	832983	100	362717	100
Gender	Female	1221065	52.0805	290128	50.7532	302501	52.4059	440478	52.8796	187958	51.8195
	Male	1123507	47.9195	281517	49.2468	274726	47.5941	392505	47.1204	174759	48.1805
Age class	18-30	483459	20.6204	142672	24.9581	130194	22.5551	160802	19.3044	49791	13.7272
	31-50	911648	38.8833	246584	43.1359	234742	40.6672	314162	37.7153	116160	32.025
	51-70	574012	24.4826	125610	21.9734	136465	23.6415	210013	25.2122	101924	28.1001
	>70	375453	16.0137	56779	9.93256	75826	13.1363	148006	17.7682	94842	26.1477
Triage	Yellow	446107	19.0272	39496	6.90918	79205	13.7216	187260	22.4807	140146	38.6378
	Green	1778033	75.8361	472134	82.5922	469352	81.3115	619777	74.4045	216770	59.7628
	White	120432	5.13663	60015	10.4986	28670	4.96685	25946	3.11483	5801	1.59932
Week-end/Holiday	Yes	705576	30.094	191342	33.4722	177917	30.8227	238971	28.6886	97346	26.838
	No	1638996	69.906	380303	66.5278	399310	69.1773	594012	71.3114	265371	73.162
Time band of access	8:00-15:00	1317126	56.1777	291999	51.0805	322946	55.9478	500618	60.0994	201563	55.5703
	16:00-23:00	796187	33.9587	217580	38.0621	206504	35.7752	259905	31.2017	112198	30.9327
	00:00-7:00	231259	9.86359	62066	10.8574	47777	8.27699	72460	8.69886	48956	13.497
Comorbidities	Malignat cancers	92070	3.92694	16282	2.84827	18944	3.2819	35224	4.22866	21620	5.96057
	Diabetes	78409	3.34428	11829	2.06929	15126	2.62046	29902	3.58975	21552	5.94182
	Obesity	26703	1.13893	5013	0.876943	5694	0.98644	9976	1.19762	6020	1.6597
	Hematological diseases	71081	3.03173	11347	1.98497	13898	2.40772	26859	3.22444	18977	5.2319
	Hypertension	257559	10.9853	40318	7.05298	51054	8.8447	99511	11.9463	66676	18.3824
	Ischemic heart disease	83735	3.57144	12068	2.1111	15266	2.64471	30445	3.65494	25956	7.15599
	Heart failure	41635	1.7758	5007	0.875893	7024	1.21685	16092	1.93185	13512	3.72522
	Arrhythmias	126129	5.37962	17850	3.12257	23461	4.06443	48439	5.81512	36379	10.0296
	Cerebrovascular diseases	74815	3.19099	10399	1.81914	13593	2.35488	29183	3.50343	21640	5.96608
	Vascular diseases	43478	1.85441	7022	1.22838	8280	1.43444	16356	1.96355	11820	3.25874
	COPD	64442	2.74856	9159	1.60222	11935	2.06764	25227	3.02851	18121	4.99591
	Chronic diseases (liver, pancreas, intestine)	37882	1.61573	6840	1.19655	7877	1.36463	14152	1.69895	9013	2.48486
	Anemia and coagulopath	52738	2.24937	8367	1.46367	10044	1.74004	19898	2.38876	14429	3.97803
	Others	168070	7.16847	26968	4.71761	32515	5.63297	62496	7.50267	46091	12.7072
Symptoms	Nervous system	30040	1.28126	4876	0.852977	5461	0.946075	11333	1.36053	8370	2.30758
	Abdominal pain	151043	6.44224	16677	2.91737	28293	4.90154	67799	8.1393	38274	10.552
	Chest pain	63476	2.70736	2697	0.471796	8100	1.40326	20839	2.50173	31840	8.77819
	Dyspnea	25080	1.0697	2307	0.403572	4426	0.766769	10906	1.30927	7441	2.05146
	Nontraumatic hemorrhage	28964	1.23536	7631	1.33492	6545	1.13387	10646	1.27806	4142	1.14194
	Trauma or burns	856762	36.5424	220232	38.526	256377	44.4153	305979	36.7329	74174	20.4496
	Poisoning, allergic reaction	18942	0.807909	4988	0.87257	5345	0.925979	6351	0.762441	2258	0.622524
	Fever	23862	1.01776	4204	0.735421	4171	0.722593	9872	1.18514	5615	1.54804
	Heart rhythm, hypertension	37675	1.6069	3683	0.644281	6963	1.20628	15951	1.91493	11078	3.05417
	Eye, ear, nose, skin	119725	5.10648	60320	10.552	32225	5.58273	22726	2.72827	4454	1.22795
	Genitourinary and obstetric	144782	6.1752	54469	9.52847	41435	7.17829	39982	4.79986	8896	2.4526
	Others	843327	35.9693	189203	33.098	177666	30.7792	310386	37.262	166072	45.7856
	Administrative issue	894	0.0381306	358	0.0626263	220	0.0381133	213	0.0255707	103	0.0283968
Number of previous visits	0	594378	25.3512	140357	24.5532	146152	25.3197	215374	25.8557	92495	25.5006
	1-3	1049707	44.7718	255633	44.7188	260924	45.203	374072	44.9075	159078	43.8573
	4-6	387426	16.5244	96300	16.8461	94991	16.4564	136066	16.3348	60069	16.5608
	>6	313061	13.3526	79355	13.8819	75160	13.0209	107471	12.9019	51075	14.0812
