# Supplementary material for: Characteristics of ED crowding in the Lazio Region (Italy) and short-term health outcomes
Source: Intern Emerg Med. 2018 May 25;14(1):109–17. doi: 10.1007/s11739-018-1881-3 (PMC6329731; doi:10.1007/s11739-018-1881-3)
Supplement: Supplementary file 3 — Supplementary material 3 (XLS 47 kb) [file 11739_2018_1881_MOESM3_ESM.xls]

## Sheet: Suppl.Tab 3
Title: The impact of ED crowding on short-term mortality and hospitalization within 7 days of discharge in Lazio region (Italy). Journal name: Internal and Emergency Medicine. Authors: Francesca Mataloni, Luigi Pinnarelli, Carlo Alberto Perucci, Marina Davoli and Danilo Fusco. Corresponding Author: Francesca Mataloni Department of Epidemiology, Lazio Regional Health Service e-mail: f.mataloni@dep…
Online Resource 3. Characteristics of the study cohort by ED volume (EDV)
Total		Total		EDV <75th percentile		EDV 75th-95th percentile		EDV >95thpercentile
		n	%	n	%	n	%	n	%
		2344572	100	1842420	100	409628	100	92524	100
Gender	Female	1221065	52.0805	954582	51.8113	217163	53.0147	49320	53.3051
	Male	1123507	47.9195	887838	48.1887	192465	46.9853	43204	46.6949
Age class	18-30	483459	20.6204	379806	20.6145	84440	20.6138	19213	20.7654
	31-50	911648	38.8833	717580	38.9477	158679	38.7373	35389	38.2485
	51-70	574012	24.4826	450872	24.4717	100231	24.4688	22909	24.7601
	>70	375453	16.0137	294162	15.9661	66278	16.18	15013	16.2261
Triage	Yellow	446107	19.0272	334082	18.1328	89960	21.9614	22065	23.8479
	Green	1778033	75.8361	1408277	76.4363	302788	73.9178	66968	72.3791
	White	120432	5.13663	100061	5.43095	16880	4.12081	3491	3.77308
Week-end/Holiday	Yes	705576	30.094	609931	33.1049	81832	19.9771	13813	14.9291
	No	1638996	69.906	1232489	66.8951	327796	80.0229	78711	85.0709
Time band of access	8:00-15:00	1317126	56.1777	1032353	56.0324	232542	56.7691	52231	56.4513
	16:00-23:00	796187	33.9587	627257	34.0453	137855	33.6537	31075	33.5859
	00:00-7:00	231259	9.86359	182810	9.92228	39231	9.57723	9218	9.96282
Comorbidities	Malignat cancers	92070	3.92694	72096	3.91311	16336	3.98801	3638	3.93195
	Diabetes	78409	3.34428	61481	3.33697	13765	3.36037	3163	3.41857
	Obesity	26703	1.13893	20957	1.13747	4633	1.13103	1113	1.20293
	Hematological diseases	71081	3.03173	55299	3.00143	12854	3.13797	2928	3.16458
	Hypertension	257559	10.9853	202258	10.9778	45174	11.0281	10127	10.9453
	Ischemic heart disease	83735	3.57144	65498	3.555	14889	3.63476	3348	3.61852
	Heart failure	41635	1.7758	32395	1.75829	7601	1.85559	1639	1.77143
	Arrhythmias	126129	5.37962	98803	5.36268	22253	5.43249	5073	5.4829
	Cerebrovascular diseases	74815	3.19099	58169	3.15721	13557	3.30959	3089	3.33859
	Vascular diseases	43478	1.85441	33980	1.84431	7771	1.89709	1727	1.86654
	COPD	64442	2.74856	50390	2.73499	11487	2.80425	2565	2.77225
	Chronic diseases (liver, pancreas, intestine)	37882	1.61573	29661	1.60989	6724	1.64149	1497	1.61796
	Anemia and coagulopath	52738	2.24937	40916	2.22077	9617	2.34774	2205	2.38317
	Others	168070	7.16847	131795	7.15336	29575	7.21997	6700	7.24136
Symptoms	Nervous system	30040	1.28126	23390	1.26953	5417	1.32242	1233	1.33263
	Abdominal pain	151043	6.44224	120227	6.52549	25167	6.14387	5649	6.10544
	Chest pain	63476	2.70736	48920	2.6552	11760	2.8709	2796	3.02192
	Dyspnea	25080	1.0697	19698	1.06914	4414	1.07756	968	1.04622
	Nontraumatic hemorrhage	28964	1.23536	22713	1.23278	5093	1.24332	1158	1.25157
	Trauma or burns	856762	36.5424	666226	36.1604	155052	37.8519	35484	38.3511
	Poisoning, allergic reaction	18942	0.807909	15379	0.834717	2888	0.70503	675	0.72954
	Fever	23862	1.01776	19011	1.03185	3906	0.953548	945	1.02136
	Heart rhythm, hypertension	37675	1.6069	29534	1.603	6600	1.61122	1541	1.66551
	Eye, ear, nose, skin	119725	5.10648	94538	5.13119	20438	4.98941	4749	5.13272
	Genitourinary and obstetric	144782	6.1752	111228	6.03706	27248	6.65189	6306	6.81553
	Others	843327	35.9693	670849	36.4113	141498	34.543	30980	33.4832
	Administrative issue	894	0.0381306	707	0.0383734	147	0.0358862	40	0.043232
Number of previous visits	0	594378	25.3512	466153	25.3011	104587	25.5322	23638	25.548
	1-3	1049707	44.7718	825099	44.7834	183184	44.7196	41424	44.7711
	4-6	387426	16.5244	304677	16.5368	67510	16.4808	15239	16.4703
	>6	313061	13.3526	246491	13.3787	54347	13.2674	12223	13.2106
